# Supplementary material for: The Distinguishing Bacterial Features From Active and Remission Stages of Ulcerative Colitis Revealed by Paired Fecal Metagenomes
Source: Front Microbiol. 2022 Jun 21;13:883495. doi: 10.3389/fmicb.2022.883495 (PMC9253600; doi:10.3389/fmicb.2022.883495)
Supplement: Supplementary Table 1 — The clinical information and sequencing information for each sample. [file Table_1.XLSX]

## Sheet: Sheet1
Samples	Samples ID	Patients	Stage	Relapse or not until 2022	Gender	Age	Residence	Clinical type	Extent of lesion	Disease severity	Samples	Samples ID	Raw reads	Filtered reads	Clean reads	Bins	Used
1Q	F1_aUC	P1	Active	-	Female	39	Town	C	E2	Moderate	1Q	F1_aUC	35255080	5870824	29384256	2	T
s206	F1_rUC	P1	Remission	Yes	Female	39	Town	C	E2	Remission	s206	F1_rUC	60430154	2623116	57807038	33	T
6Q	F2_aUC	P2	Active	-	Female	55	Town	C	E2	Moderate	6Q	F2_aUC	62633718	46728410	15905308	3	T
42Q	F2_rUC	P2	Remission	No	Female	55	Town	C	E2	Remission	42Q	F2_rUC	34105448	2862656	31242792	5	T
10Q	F3_aUC	P3	Active	-	Female	32	Town	C	E2	Mild	10Q	F3_aUC	53876752	3196668	50680084	10	T
52Q	F3_rUC	P3	Remission	No	Female	32	Town	C	E2	Remission	52Q	F3_rUC	48173764	3450288	44723476	8	T
38Q	F4_aUC	P4	Active	-	Female	35	Town	C	E2	Moderate	38Q	F4_aUC	54432608	3056992	51375616	2	T
73Q	F4_rUC	P4	Remission	No	Female	35	Town	C	E2	Remission	73Q	F4_rUC	49188912	3035436	46153476	5	T
32Q	F5_aUC	P5	Active	-	Female	45	Town	C	E3	Severe	32Q	F5_aUC	33512804	5104908	28407896	11	T
68Q	F5_rUC	P5	Remission	No	Female	45	Town	C	E3	Remission	68Q	F5_rUC	45601320	2463532	43137788	6	T
27Q	F6_aUC	P6	Active	-	Female	45	Town	C	E1	Severe	27Q	F6_aUC	74162820	60668316	13494504	3	T
63Q	F6_rUC	P6	Remission	No	Female	45	Town	C	E1	Remission	63Q	F6_rUC	41052256	3527984	37524272	6	T
22Q	F8_aUC	P7	Active	-	Female	53	City	C	E3	Severe	22Q	F8_aUC	75794284	62411824	13382460	5	T
58Q	F8_rUC	P7	Remission	Yes	Female	53	City	C	E3	Remission	58Q	F8_rUC	54890836	3479792	51411044	7	T
16Q	F9_aUC	P8	Active	-	Female	40	City	C	E1	Moderate	16Q	F9_aUC	64618692	52005970	12612722	4	T
53Q	F9_rUC	P8	Remission	No	Female	40	City	C	E1	Remission	53Q	F9_rUC	49668320	2959724	46708596	11	T
14Q	F10_aUC	P9	Active	-	Female	61	City	C	E3	Moderate	14Q	F10_aUC	45601856	3041916	42559940	14	T
49Q	F10_rUC	P9	Remission	No	Female	61	City	C	E3	Remission	49Q	F10_rUC	31527924	4767840	26760084	1	T
20Q	F11_aUC	P10	Active	-	Female	43	City	C	E2	Moderate	20Q	F11_aUC	57503060	51177448	6325612	2	T
56Q	F11_rUC	P10	Remission	No	Female	43	City	C	E2	Remission	56Q	F11_rUC	51659056	3417836	48241220	9	T
21Q	F12_aUC	P11	Active	-	Female	65	City	C	E1	Mild	21Q	F12_aUC	69876434	56700476	13175958	5	T
57Q	F12_rUC	P11	Remission	No	Female	65	City	C	E1	Remission	57Q	F12_rUC	44133064	2930072	41202992	6	T
34Q	F13_aUC	P12	Active	-	Female	31	Town	C	E3	Severe	34Q	F13_aUC	80033750	66975198	13058552	4	T
70Q	F13_rUC	P12	Remission	No	Female	31	Town	C	E3	Remission	70Q	F13_rUC	46594184	3022092	43572092	4	T
11Q	F14_aUC	P13	Active	-	Female	22	Town	C	E3	Moderate	11Q	F14_aUC	68206472	63325318	4881154	1	T
46Q	F14_rUC	P13	Remission	No	Female	22	Town	C	E3	Remission	46Q	F14_rUC	65493128	17386576	48106552	8	T
24Q	F16_aUC	P14	Active	-	Female	41	City	F	E3	Severe	24Q	F16_aUC	50190830	40517224	9673606	1	T
60Q	F16_rUC	P14	Remission	No	Female	41	City	F	E3	Remission	60Q	F16_rUC	53525880	6689544	46836336	14	T
31Q	F17_aUC	P15	Active	-	Female	21	City	C	E3	Mild	31Q	F17_aUC	70580820	11903368	58677452	9	T
67Q	F17_rUC	P15	Remission	No	Female	21	City	C	E3	Remission	67Q	F17_rUC	44038028	2217268	41820760	7	T
3Q	M1_aUC	P16	Active	-	Male	42	Town	C	E3	Mild	3Q	M1_aUC	34890156	2497568	32392588	5	T
39Q	M1_rUC	P16	Remission	No	Male	42	Town	C	E3	Remission	39Q	M1_rUC	64686212	6213828	58472384	17	T
33Q	M2_aUC	P17	Active	-	Male	31	City	C	E1	Moderate	33Q	M2_aUC	58470040	53504008	4966032	1	T
69Q	M2_rUC	P17	Remission	No	Male	31	City	C	E1	Remission	69Q	M2_rUC	72508760	13596216	58912544	17	T
25Q	M3_aUC	P18	Active	-	Male	37	City	F	E3	Severe	25Q	M3_aUC	24966668	3104952	21861716	9	T
61Q	M3_rUC	P18	Remission	Yes	Male	37	City	F	E3	Remission	61Q	M3_rUC	60686344	47544296	13142048	1	T
8Q	M4_aUC	P19	Active	-	Male	45	Town	F	E3	Severe	8Q	M4_aUC	49450048	3309844	46140204	1	T
44Q	M4_rUC	P19	Remission	No	Male	45	Town	F	E3	Remission	44Q	M4_rUC	67028670	55053312	11975358	1	T
30Q	M5_aUC	P20	Active	-	Male	50	Town	C	E3	Moderate	30Q	M5_aUC	51672610	43460162	8212448	3	T
66Q	M5_rUC	P20	Remission	No	Male	50	Town	C	E3	Remission	66Q	M5_rUC	42866292	2683352	40182940	8	T
9Q	M6_aUC	P21	Active	-	Male	37	City	C	E1	Mild	9Q	M6_aUC	55534880	3439664	52095216	11	T
45Q	M6_rUC	P21	Remission	No	Male	37	City	C	E1	Remission	45Q	M6_rUC	30074236	2003116	28071120	5	T
35Q	M7_aUC	P22	Active	-	Male	52	Town	F	E2	Mild	35Q	M7_aUC	71553032	61225282	10327750	4	T
71Q	M7_rUC	P22	Remission	No	Male	52	Town	F	E2	Remission	71Q	M7_rUC	40709532	3224900	37484632	7	T
s278	M8_aUC	P23	Active	-	Male	31	Town	C	E2	Moderate	s278	M8_aUC	44732802	3357316	41375486	14	T
s22	M8_rUC	P23	Remission	No	Male	31	Town	C	E2	Remission	s22	M8_rUC	50297210	2050848	48246362	14	T
12Q	M9_aUC	P24	Active	-	Male	46	City	C	E3	Severe	12Q	M9_aUC	60516130	51809354	8706776	2	T
47Q	M9_rUC	P24	Remission	Yes	Male	46	City	C	E3	Remission	47Q	M9_rUC	60711856	3366736	57345120	16	T
23Q	M10_aUC	P25	Active	-	Male	50	City	C	E1	Severe	23Q	M10_aUC	49799174	32068894	17730280	4	T
59Q	M10_rUC	P25	Remission	No	Male	50	City	C	E1	Remission	59Q	M10_rUC	50617884	3758416	46859468	11	T
13Q	M11_aUC	P26	Active	-	Male	56	City	C	E3	Severe	13Q	M11_aUC	47023604	12610712	34412892	6	T
48Q	M11_rUC	P26	Remission	No	Male	56	City	C	E3	Remission	48Q	M11_rUC	50617676	3215072	47402604	7	T
36Q	M12_aUC	P27	Active	-	Male	55	Town	F	E2	Moderate	36Q	M12_aUC	61424888	51440488	9984400	2	T
72Q	M12_rUC	P27	Remission	Yes	Male	55	Town	F	E2	Remission	72Q	M12_rUC	26864240	1494928	25369312	5	T
s201	M13_aUC	P28	Active	-	Male	66	Town	C	E2	Severe	s201	M13_aUC	55724790	3391228	52333562	27	T
s44	M13_rUC	P28	Remission	Yes	Male	66	Town	C	E2	Remission	s44	M13_rUC	52110412	2007400	50103012	20	T
s276	M14_aUC	P29	Active	-	Male	50	City	C	E2	Severe	s276	M14_aUC	57889646	6867152	51022494	16	T
s31	M14_rUC	P29	Remission	No	Male	50	City	C	E2	Remission	s31	M14_rUC	52298346	5382670	46915676	19	T
s225	M15_aUC	P30	Active	-	Male	42	Town	C	E3	Severe	s225	M15_aUC	41679770	33705334	7974436	3	T
s247	M15_rUC	P30	Remission	No	Male	42	Town	C	E3	Remission	s247	M15_rUC	43485838	1756164	41729674	2	T
37Q	M16_aUC	P31	Active	-	Male	53	Town	C	E3	Mild	37Q	M16_aUC	59185188	36629424	22555764	8	T
74Q	M16_rUC	P31	Remission	No	Male	53	Town	C	E3	Remission	74Q	M16_rUC	37730664	3083076	34647588	2	T
28Q	M17_aUC	P32	Active	-	Male	45	City	C	E3	Mild	28Q	M17_aUC	46576588	4251592	42324996	4	T
64Q	M17_rUC	P32	Remission	Yes	Male	45	City	C	E3	Remission	64Q	M17_rUC	52294468	2899096	49395372	19	T
7Q	M18_aUC	P33	Active	-	Male	16	City	C	E2	Moderate	7Q	M18_aUC	45550412	4340800	41209612	9	T
43Q	M18_rUC	P33	Remission	Yes	Male	16	City	C	E2	Remission	43Q	M18_rUC	60762152	5483532	55278620	11	T
4Q	M19_aUC	P34	Active	-	Male	68	Town	C	E2	Moderate	4Q	M19_aUC	56437668	41064596	15373072	3	T
40Q	M19_rUC	P34	Remission	No	Male	68	Town	C	E2	Remission	40Q	M19_rUC	52367652	3027296	49340356	14	T
26Q	M20_aUC	P35	Active	-	Male	47	City	F	E1	Moderate	26Q	M20_aUC	76835758	71816276	5019482	1	T
62Q	M20_rUC	P35	Remission	No	Male	47	City	F	E1	Remission	62Q	M20_rUC	25864200	2644576	23219624	4	T
19Q	NA	P36	Active	-	Female	30	City	C	E2	Severe	19Q	NA	21723128	16933834	4789294	NA	F
51Q	NA	P36	Remission	No	Female	30	City	C	E2	Remission	51Q	NA	41991960	2509860	39482100	NA	F
15Q	NA	P37	Active	-	Female	60	City	C	E3	Severe	15Q	NA	15323094	11729318	3593776	NA	F
50Q	NA	P37	Remission	No	Female	60	City	C	E3	Remission	50Q	NA	66938212	4596220	62341992	NA	F
5Q	NA	P38	Active	-	Female	31	Town	C	E3	Severe	5Q	NA	65647284	62363468	3283816	NA	F
s274	NA	P38	Remission	No	Female	31	Town	C	E3	Remission	s274	NA	61790710	60996904	793806	NA	F
2Q	NA	P39	Active	-	Male	50	City	C	E3	Moderate	2Q	NA	82922992	80443036	2479956	NA	F
B	NA	P39	Remission	No	Male	50	City	C	E3	Remission	B	NA	58016352	42601436	15414916	NA	F
17Q	NA	P40	Active	-	Female	60	City	C	E3	Severe	17Q	NA	76182666	73880620	2302046	NA	F
54Q	NA	P40	Remission	No	Female	60	City	C	E3	Remission	54Q	NA	68512570	57361952	11150618	NA	F
18Q	NA	P41	Active	-	Female	52	City	C	E3	Severe	18Q	NA	73326454	71657820	1668634	NA	F
55Q	NA	P41	Remission	No	Female	52	City	C	E3	Remission	55Q	NA	46202988	2952120	43250868	NA	F
29Q	NA	P42	Active	-	Male	18	Town	C	E3	Severe	29Q	NA	66579974	64964544	1615430	NA	F
65Q	NA	P42	Remission	No	Male	18	Town	C	E3	Remission	65Q	NA	54948128	3211736	51736392	NA	F
