# Supplementary material for: The Distinguishing Bacterial Features From Active and Remission Stages of Ulcerative Colitis Revealed by Paired Fecal Metagenomes
Source: Front Microbiol. 2022 Jun 21;13:883495. doi: 10.3389/fmicb.2022.883495 (PMC9253600; doi:10.3389/fmicb.2022.883495)
Supplement: Supplementary Table 2 — Statistics on clean reads of each species. [file Table_2.XLSX]

## Sheet: Table S2
	MAG001	MAG002	MAG003	MAG004	MAG005	MAG006	MAG007	MAG008	MAG009	MAG010	MAG011	MAG012	MAG013	MAG014	MAG015	MAG016	MAG017	MAG018	MAG019	MAG020	MAG021	MAG022	MAG023	MAG024	MAG025	MAG026	MAG027	MAG028	MAG029	MAG030	MAG031	MAG032	MAG033	MAG034	MAG035	MAG036	MAG037	MAG038	MAG039	MAG040	MAG041	MAG042	MAG043	MAG044	MAG045	MAG046	MAG047	MAG048	MAG049
F1_aUC	174	102	0	6	55	79	352	71	9	6	100	58	4	8	242	5	16108	4576	58	209	0	0	268	74	28	92	945	355	414	4829	178	32488	36741	8353	1495	0	92	86	10	214	52	48	55	2915	1	1096	65	12	6617
F2_aUC	0	1050	0	60	90	11128	233	30	1639	2574	263537	2608	2584	28149	1713	137	4206	6708	16734	337	5	11	13142	1615	150	345587	621887	29403	331078	204846	115868	190693	433643	49326	1827740	172	3952	1380	321	113309	98356	180	6664	3880	186	16604	43332	3028	1609
F3_aUC	326	1212	0	3789	25753	72315	78183	6	8657	34741	704287	122243	9646	3826	1158559	7058	15079	20971	46673	1924	49	65	28134	5922	2737	30911	2658485	184120	722179	346172	416559	247015	241317	96466	4070845	228	7029	5184	453	75486	347003	5437	4259	17885	596	35109	53029	7756	48923
F4_aUC	88	553	0	20	775	20768	247	370	12958	31	170	150	6	6	244	308	4290	8466	4493	1246	37	6	31851	1144	631	19341	26201	40636	137281	49957	10135	164605	719042	10033963	41978	126	3643	782	594	562	1141	47	2131068	98773	374	1067	13420	3435	12864
F5_aUC	10	807	2	90527	6222	6967	44020	124	4475	154087	1886	1436	237933	921	1472	83114	5947	13482	31592	1660	8	728	23216	2121	411	49401	68194	272124	404879	199778	112412	373932	149038	1276312	1586432	552	1924	28898	23442	22949	138591	1802	141265	9754	743	11062	22524	247840	14051
F6_aUC	1870	217	0	192	26	3463	118	24	153	312	106	152	458	2	53	178	4543	2410	8042	58	25	48	3722	673	193	5791	2137	7797	5321	17771	1303	20737	3069123	54179	19508	159	228	1379	245	148	369	20	9533	3497	291	31507	65604	5657	60239
F8_aUC	6	2680	0	141	87	11091	271	18	1691	152	1410	477	34	35	4374	10	5405	1275	24033	757	636	4	16833	1326	58	1987	9499	9787	9242	6874	6212	12231	35417	22246	936667	334	459	419	61	676	669	80	7679	6455	601	5318	15579	27933	2399
F9_aUC	2	207	0	175	432	21926	862	68	1290	1099	751	797	35	100	1453	10	7433	14155	21928	1555	25	680	1841727	430290	3554	5317	123791	15300	39075	24689	13841	143270	66668	32920	99364	328	5340	2402	204	7906	159	96	6344	2789	156	3098	5448	105162	5761
F10_aUC	410	5177	0	336	6	20918	13811	12099	3899	3510	258887	5608	2812	914	287324	52	10553	15408	56705	2785	12	6	41544	4528	1808	9297	1123755	34506	431057	185912	237228	567783	385003	69053	1199057	169	3867	79992	4374	23775	3803	510	121534	14343	1800	57263	212617	799908	21705
F11_aUC	6	33	0	641	80	160	384	76	61	1019	232	89	1584	6	162	556	5704	3233	3437	5021	4	1051	1279	75	12	385	778	2132	1542	1363	402	11860	10362	7660	6318	2	526	266	178	373	891	16	2400	487	17	439	1595	998	3658
F12_aUC	12	383	0	6982	26365	8397	37967	16	3789	5212	28809	81952	1389	526	90554	58	5596	9557	29052	6779	13	63	280691	73906	358435	419682	821525	43694	161866	82954	78367	60293	66466	35728	226551	73	3925	22355	2901	25897	88373	3987	4801	1791	126	19390	28836	955	1123
F13_aUC	2	231	0	144	378	5865	566	22	4362	38	363	1816	46	14	2512	33	4188	41756	6242	2370	24	99	16437	3139	5479	10424	27195	12617	1068257	104013	71681	234424	84687	733422	1214630	168	967	2862	1903	404	2428	242	26268	3095	47	3437	2779	22638	2095
F14_aUC	36	132	0	3	4	1535	38	29	443	6	50	88	12	8	114	88	897	6651	4996	429	4	44	2893	486	290	10102	34103	5415	292797	90946	79424	11685	22772	155371	179745	119	565	172	260	5231	154	43	15941	2187	80	464	1734	248	256
F16_aUC	0	475	0	7	10	3736	380	6	483	1825	72714	265	526	75	455	6	1187	4652	11721	481	12	12	3783	610	377	2558	44566	5793	38422	29401	15787	63343	18139	7667	305776	44	689	1524	80	90	312	58	1145	2031	126	3015	5787	503	287
F17_aUC	26	1946	0	26595	1803	13929	17055	946	8516	46100	657	942	71164	1239	5746	24608	16356	31768	69323	31682	104	28566	714606	144918	3705	2842069	361429	141843	166893	132742	57635	439342	3366045	756743	3519597	542	17624	346879	21970	8800	43210	946	907516	47177	675	14697	15619	76999	12471
F1_rUC	16	9156	0	5646	45787	106154	124505	232	813247	16761	320856	401304	7079	240928	95253	13	105468	776146	187999	8232	936	1298148	2182342	551090	4709	577149	7696530	705995	202702	145396	260927	443079	389367	160625	861544	252	19214	544642	9794	326834	55140	691	10587	20038	2091	39931	193163	4233	9438
F2_rUC	74	607	0	5469	3294	4687	8660	422	6022	7266	5180	43604	968	6180	46872	37	6481	72877	19408	3829	21	58	63840	10059	846	29114	157299	50544	417051	2149682	96568	896987	221902	2987828	276425	246	60417	16257	1297	106596	18137	530	242764	9498	269	41112	29633	2400	2921
F3_rUC	11331	1744	2	358	178	12749	54563	362	34056	3721	1543	75797	1372	7398	197016	336	13515	119743	655541	4729427	421	3990	724670	723741	279942	124008	93800	35163	83012	39175	82972	168909	70980	31262	244269	344	37121	93162	5124	60672	568	1840	6630	27524	619	79880	141344	244705	13163
F4_rUC	19932	1185	0	1670	10678	59345	10080	86	159814	20122	32809	10852	481	238	303732	42	15064	130900	36901	4361	26	482	33172	4565	4550	41559	1308795	271750	1034825	536624	430607	477303	516133	99854	4506407	806	16474	126237	15468	65234	5456	1679	26134	22359	199	17201	4145	3923	1784
F5_rUC	188	1047	0	58	134	21694	812	71	7339	289867	1831	2849	535	154	1956	418	8133	16807	19167	1434	128	141	27760	4079	3043	1200369	235553	55726	459823	250416	148882	343486	397040	96506	1334904	127	3390	378311	46246	1368	1068	241	125639	31372	1732	5107	14766	5774	31433
F6_rUC	504	18728	0	1833	1719	6387	8970	890	6856	5373	8712	7931	3179	1484	13838	1008	10736	147379	378024	430746	168	391428	30954	5762	651	7674	23399	25348	23599	18397	17308	74045	27254	41789	41059	544	23786	6974	750	11658	2504	122	7857	22816	343	17435	31743	1721	1797
F8_rUC	58	1259	0	2335	605	28953	4351	208	17086	680	6832	13883	181	77	20081	24	27182	77615	119251	8955	29	45	267881	64294	115148	253912	200669	95958	826143	295600	2888097	206585	298062	1579477	5812179	269	8420	12692	938	740683	7278	18416	52475	29274	313	14682	21183	5118	4598
F9_rUC	5652	1055	0	51	98	17554	616	222	6328	1695	68	855	41	4	101	32	11853	22066	81944	2290	4	54	51388	3268	8230	13679	67786	57552	1183312	690677	406129	48516	77571	187447	5202671	267	2020	1166	116	1281	17510	282	15323	5882	517	149485	264783	17349	25308
F10_rUC	200	88	0	6	7	2820	478	5438466	302	133	176	1415	36	4	2282	2	2780	1539	1966	962	743	70	6461	694	162	1256	2556	4001	8653	5494	2584	12030	8548	4447	190168	78	288	2032	97	5142	41	27	183419	41188	68	1718	4961	498	781
F11_rUC	22	545	0	409	186	60993	498941	256	10879	1436566	11674	535340	16621	905	15346	48	39440	46248	26115	5403	38	1137	43639	7071	173463	3572740	1996520	70808	412592	218896	241472	372215	159879	93207	1471773	231	18153	2622	434	850433	2052	2739	41721	8262	421	8425	12801	2115	2313
F12_rUC	142863	554	0	101	382	21270	392	146	10409	99	199	392	49	5	141	46	9929	89173	88654	988	20	684	17434	2478	864	4368	16164	29172	1107540	1037960	345569	4620373	1868517	161004	24776	12	5383	59110	10559	982476	254	1073	35306	2442	48	962	1073	2313	3399
F13_rUC	113958	2468	0	39	49	15738	305	499	12708	116	36	663	8	0	1900	2	8899	15628	36223	702	3	201	147337	18541	3530	16917	762975	41692	47070	49045	15515	64759	451377	6226259	1686414	202	4922	5677	549	163681	1049	1002	53307	12653	299	18384	34300	3832	17763
F14_rUC	164	579	0	21	13	3755	649	0	7557	8260	239	10480	33	23	354	3	1005675	83232	208119	198030	435707	6366	2080447	96172	1918	5428	99820	65020	98824	77503	69445	521757	435572	171709	4348565	424	33802	1646	332	57949	544	132	40322	63330	280	225194	394088	11334	20727
F16_rUC	10	6295	0	24631	73149	16690	184722	16	118818	78270	28937	158436	8637	19546	35267	166	46542	352890	1602314	41761	341	394245	288767	91102	1453	44104	383111	950620	421870	179352	413188	108321	109074	111585	469997	168153	199764	70177	4155	60101	2263	588	4284	6230	532	46263	88016	11144	5444
F17_rUC	1578	1315	0	59	63	3151	105	103	30	236	116	44	48	10	360	20	837	15115	10075	264	0	28	15384	816	1932	1497	695	3491	941	18492	500	63093	5959	17478	11590	12	35	336	47	22197	58	13	476020	11931	986	1553	14844	1564	4485
M1_aUC	4	246	0	307	385	697	547	410	451	940	2197	1059	1196	150	4697	403	7229	5039	6247	10636	2	2	5681	993	238	6075	7727973	6588	74175	9999	2960	24529	33493	46644	35005	11	5299	617	217	897	1629	1400	57946	5959	786	1003	2743	121114	7981
M2_aUC	56	31	0	125	177	1121	585	245	811	186	233	389	156	81	1093	66	1366	2672	3069	260	8	3	61616	12469	2124	237236	34093	5673	35471	9677	4137	33854	273192	51465	290012	46	1460	27892	1244	313	615	115	73307	4441	50	1209	969	532	707
M3_aUC	46	2207	0	87	160	5401	144	81	39629	900	8894	33035	537	27	530	10825	3058	2673	8371	159	11	20	94175	209646	1174	46311	37544	14003	65305	48925	55173	36716	28035	15389	454281	314	2045	27868	498	44800	27607	1030	143906	16574	1654	2639	11136	9391	90190
M4_aUC	0	4	0	50	14	11	42	9183	10	66	145	23	85	6	146	34	20231	13002	143	273	0	42	94	26	2	125	812	5361	365	32390	166	94264	114970	38575	1283	1	72	24	15	74	122	19	58	426	0	1997	57	40	28220
M5_aUC	10	246	0	15028	1086	1119	9572	38	391	47445	1174	555	81230	289	1250	29799	1127	1851	2933	219	2	4	5486	618	69	11118	13391	60303	31583	10341	6563	23253	10245	25403	199715	27	310	7255	6667	6706	35388	90	1576	1607	234	3209	7263	6537	1353
M6_aUC	6	1706	0	26876	160436	40442	111972	12	76090	127745	412781	418310	12806	47210	1550615	228	17274	42435	102790	2048661	109	512	32861	5266	1985	101072	1197243	579865	162647	85124	199589	506820	186123	58012	1106996	133	1151675	150526	45140	174192	205433	468754	1914	4829	164	8922	19972	1495	3204
M7_aUC	8	67	0	21	43	22902	888	46	2753	26	58	2493	40	2	132	2	5245	19722	34531	299	0	0	9145	3098	429	7070	7820	7036	12291	10061	1068	27929	50317	30803	1779772	137	2058	469063	25308	256	220	46	77474	4020	38	3738	1713	6034	126303
M8_aUC	16	31	0	0	0	692	31	197127	1	0	0	3	0	0	8	0	3247	1315	92102	8	0	2	99659	7	2	14	130	416	45	13447	72	6381	32520	130592	2998	91	3	7	0	30	3	0	15013	20437	162	1404820	13122407	11639	10395
M9_aUC	0	2	0	8	32	22	6	432	12	64	54	14	10	2	179	0	13	1882	64	237	0	0	224	173	10	168	649	672	381	26072	136	14552	27412	121899	905	1	40	54	10	46	36	8	52	1227	4	520	171	45	7239
M10_aUC	21439	1260	0	166	154	5302	23	318	9	2	8	6	2	0	22	0	748	1049	13196	167	145	284	14039	33	28	44	259	1075	550	9126	153	3479	8554	2422	3302	298	189	746	37	59	6	0	9744	6329	1374	33705	126177	333298	19747
M11_aUC	472	2227	0	55	836	7030	890	783	168	52	1085	266	32	0	1982	34	2480	5038	7602	1204	3	10	10490	1217	1505	284	13677	10603	5558	100527	2514	53717	131267	127889	27881	59	94	604	50	4766	165	32	193024	9672	878	1746	7106	1737	24355
M12_aUC	0	150	0	60	336	4268	452	42	3103	50	232	1223	19	5	1586	20	2732	28110	3000	1549	3	32	11402	2281	4107	7257	18305	7116	735528	60965	42750	147571	61083	428223	807875	88	594	1758	1402	304	1695	37	60289	3228	122	2282	2528	597	1110
M13_aUC	14153	4146	1288158	6	4	8758	26	6	1045	12	26	26	34	16	135	6	3088	4517	7318	3398	1	0	13011	799	242	1229	4006	12036	5443	20457	873	22792	103087	1467891	651274	213	466	237	29	216	15	17	834093	337367	844697	26907	20920	2537	8492
M14_aUC	0	52	0	0	0	733	38	211537	0	1	1	4	0	0	1	0	4331	1279	120770	10	0	0	102988	4	0	5	180	483	131	14034	320	7649	38137	142903	24	113	2	4	1	18	0	0	17089	25627	169	1370522	12824372	11481	10971
M15_aUC	7	2655	0	952	842	2293	5719	2	7579	1108	631	1469	1572	301	33313	20	12935	123012	95183	1181553	108	1301	141734	40067	34325	2254	13909	7099	8645	9632	3416	17328	20702	8748	28008	152	53158	5730	358	5703	153	301	2901	2502	239	1609	8195	4561	1655
M16_aUC	22	918	0	2554	17776	37853	17593	4	3867	9724	261390	98887	4430	1010	294533	1262	10828	27324	36491	1359	28	19	17727	5737	2144	35196	963893	39130	288885	135462	123832	94656	128022	272229	1975014	266	5906	307610	16850	34198	83179	13616	54849	6876	503	9726	13857	4695	77423
M17_aUC	36	161	0	16	20	374	70	9918	12	67	335	51	28	2	143	10	11426	11608	3123	96	0	12	6277	154	74	1083	915	2351	561	36056	245	84495	96086	39262	3275	7	41	203	6	60	56	2	2683	3532	273	15204	27409	2753	21711
M18_aUC	10	522	0	271	841	40402	39423	276	4399	1129	13301	2799	199	2202	68343	88	9965	55944	71503	11186	129	208	837533	294360	4869	635812	145965	58673	2194495	752476	881225	220244	194977	689885	1200057	2121	12890	140772	7867	180070	5133	2996	45124	8971	512	7462	5206	2031	4804
M19_aUC	18	26	0	14	72	2203	226	22201	636	1942	142	911	27	5	266	16	1971	7405	4460	531	0	39	3835	1204	325	1384	102048	8328	37020	32623	59794	197346	72118	146798	258635	150	506	354	35	15438	79	81	82439	4873	106	1846	1835	569	9130
M20_aUC	865	107	0	14	2	1371	159	826	628	100	38	151	23	0	572	14	1354	9775	9040	294	6	4	3575	320	118	1139	2800	8387	92617	49818	58738	126308	23354	262896	483626	48	205	581	20	110	313	359	12076	2274	51	677	949	469	387
M1_rUC	70	3551	0	43921	18042	19273	11601	6378	1816	17841	159475	59273	14745	752	183158	901	16759	16411	14831	1499	664	28	35401	7089	10934	44356	673897	36269	222482	150268	93377	169334	226379	253717	680338	160	4076	76331	4718	84475	52097	9107	727855	40104	1728	9055	26919	4798	17551
M2_rUC	980	2690	0	14812	275389	28597	276704	28	10648	5979	161122	29976	1341	1537	482099	138	17924	54478	140150	370416	133	796	906757	255862	469107	16978	237621	84815	243752	114495	291212	670850	250903	109970	3830809	347	9406	7644	3997	921861	3483	1034	26958	21863	1010	7072	25135	5904	18757
M3_rUC	42	58	0	116	84	187	422	572	124	1052	2428	651	103	52	1023	24	574	4036	699	720	0	142	1104	283	100	725	1756	3000	977	21207	618	27963	29365	38586	5089	50	697	540	61	400	354	49	614	302	6	602	309	57	6625
M4_rUC	30	76	0	134	235	230	499	23	82	1069	2485	472	116	54	1029	30	420	7123	1178	601	22	50	3098	397	266	453	3572	5610	23822	154415	5084	78166	43132	221448	5736	12	691	253	57	6233	343	14	15582	873	20	410	1180	190	6976
M5_rUC	54	892	0	65364	20788	34163	79112	57	74891	54116	148251	123182	4063	23354	1456829	591	15681	22178	71429	5569	71	364	147279	39539	1504	292946	32532	88210	1284485	554765	552904	237468	203911	361386	491685	71	6338	154749	32173	238572	23490	974	3590	5159	578	5946	9151	2192	5132
M6_rUC	40	1133	4	5058	13065	11695	3637	6	1733	4190	308333	5152	3341	142	14928	96	2684	3103	5964	3118	12	254	5705	1806	379	35909	22056	7534	8416	14588	3020	69588	23904	44783	12359	13	2420	35513	3248	39871	2054	416	272583	8381	11793	704	6951	803	3496
M7_rUC	470	1188	0	36	497	6027	541	47863	652	66	594	270	22	12	1544	0	11268	10404	11003	16367	11	31	13933	2429	910	2983	17960	9924	12978	66072	3625	107043	118665	67498	94140	14	774	53738	458509	44105	441	160	7277	7797	385	2136	4387	1337	11628
M8_rUC	1038	989492	0	18	3	6188	133	331	17	164	0	9	4	4	754	0	1113	13397	10182	111	0	1	19858	478	744	142	4458	13478	13438	144290	4536	146561	363666	132801	5579	15	1626	19	9	779	14	9	1232016	58978	2195	1113	95049	5869	9841
M9_rUC	0	2805	2	33103	84769	20246	3275	45	5755	172061	192158	7177	2822	2304	546513	1466	10460	65693	51843	2706	18	104	338050	1163796	9457	36015	2012740	442524	726459	338668	697454	385926	228452	181426	3526151	342	6530	2748	4276	263279	2417	3542	17983	8586	1435	127692	198945	222377	13956
M10_rUC	276	3488	0	18790	125427	1033867	352455	14	11322	45722	990005	567183	66811	2597	51189	1050	28937	457756	18183	1712	21	1692	56191	3148	540	115383	173594	772032	229385	146513	91318	150316	324080	4082895	146613	240	7046	121598	7962	26564	1313	842	17008	10611	384	2193	3278	1352	1955
M11_rUC	32	1331	0	4	18	49227	373	290	10400	11579	266	5092	30	174	1162	57	20409	92759	155095	28113	223	191	48113	11801	2152	33297	34036	90477	945603	463259	278907	3379780	531834	85890	5597694	1486	16317	3874	116	23061	1286	1047	4995	9821	237	4697	4722	6015	3638
M12_rUC	32	1825	0	65	84	4483	659	132	1683	205	577	2008	36	77	10279	28	3564	181270	149432	223718	7	1792	12984	1605	6237	1143	14044	30821	69649	73764	26044	159788	121406	37115	1011521	43	29331	33899	1080	17774	693	42	347033	18404	922	1796	6695	1858	5406
M13_rUC	1167	6373	0	10	8	10673	1471	339	10534	0	0	4693	46	0	0	0	11630	26063	52181	49	12	70	3065227	685327	8702	19992	4931753	44828	451194	260965	131760	1861356	240971	898919	67803	1880	6972	11869	637	90024	28	1113	145506	39234	1594	77291	275381	14014	14005
M14_rUC	16065	11682	0	34	5	18088	904	18456	15504	140	5	890	2	154	60	0	34733	15707	90625	2976	149	284	85817	11127	13863	2078372	20208	96156	917418	299126	198644	74672	179505	770805	3786177	3504	552	34769	1590	148313	388	91	1600901	76824	2483	10033	32789	6366	19013
M15_rUC	6914	6	0	0	0	0	6	35354	0	0	0	0	0	0	0	0	13799	17854	8	0	0	0	76	1	0	0	7	13351	2	25088	0	149455	193429	79176	30	0	2	0	0	2	0	0	0	14902	0	1233	35	0	18129
M16_rUC	144	16	0	13	31	356	34	4	9	9	443	14	9	4	58	0	3355	1678	409	58	1	6	7314	752	21	1098	1845	11040	2742	17197	1307	27872	362085	9902349	2742	0	71	32	27	78	4	9	14972	8136	316	368	1100	564	3469
M17_rUC	48	6243	4	276461	17109	10905	135667	252	4138	499548	23069	4877	757022	2695	4540	277964	11960	24501	30454	1652	20	68	38300	2323	392	141157	195154	741252	366918	122898	79540	235711	103684	251288	1768932	238	3219	79148	70422	73432	434733	767	12822	10026	2157	27772	50139	61730	10564
M18_rUC	108	3290	0	19322	9860	61331	133795	51	12174	19316	172392	51111	2632	1474	426288	1243	23675	20944	106463	4046	1558	775	1886741	473775	281227	178723	769568	218679	755323	463124	257331	1015981	303733	170299	2407177	717	38009	108454	5844	195769	7628	1063	98746	20796	585	13743	26411	3950	5368
M19_rUC	32	1852	0	25879	8695	17682	20032	1842	19855	22559	12959	113161	5406	16345	121144	197	10715	19140	19614	1484	24	201	125175	27999	4578	89784	366766	35684	186149	119156	54148	160704	395180	4327061	752194	346	161200	61764	3174	57151	48412	1210	1028480	50346	707	119245	50242	3207	11478
M20_rUC	611	99369	2	2023	5063	11910	1648	22	2499	7119	465194	17401	3789	685	9106	296	2915	5967	8255	903	20	68	14829	5766	2959	56487	50056	13077	155373	58224	47553	43182	41872	28931	322592	103	2674	49154	1880	105430	1263	124	113051	5370	5245	1924	6252	1421	1772
[truncated: 139 more columns]
